# Supplementary material for: Structural Characteristic and In-Vitro Anticancer Activities of Dandelion Leaf Polysaccharides from Pressurized Hot Water Extraction
Source: Nutrients. 2022 Dec 24;15(1):80. doi: 10.3390/nu15010080 (PMC9824204; doi:10.3390/nu15010080)
Supplement: Supplementary file 1 [file nutrients-15-00080-s001.zip]

Archive with 1 entries (1 files):
- nutrients-2056079-supplementary.pdf
